# Supplementary material for: The pangenome of (Antarctic) Pseudoalteromonas bacteria: evolutionary and functional insights
Source: BMC Genomics. 2017 Jan 17;18:93. doi: 10.1186/s12864-016-3382-y (PMC5240218; doi:10.1186/s12864-016-3382-y)
Supplement: Additional file 3: — COGs distribution. Here is reported the number of genes assigned to each COG category, for each pangenome partition (i.e. core, accessory, unique), for each pangenome (i.e. genus, pigmented, P.h.- group). (XLSX 13 kb) [file 12864_2016_3382_MOESM3_ESM.xlsx]

## Sheet: Sheet1
Additional file 3. COGs distribution. Here is reported the number of genes assigned to each COG category,for each pangenome partition (i.e. core, accessory, unique), for each pangenome (i.e. genus, pigmented, P.h.- group)
Genus
Partition	COG Functional Category	Description	N. of genes	%
Accessory	J	Translation, ribosomal structure and biogenesis	39	1.34436
Accessory	A	RNA processing and modification	0	0
Accessory	K	Transcription	165	5.68769
Accessory	L	Replication, recombination and repair	77	2.65426
Accessory	B	Chromatin structure and dynamics	1	0.0344709
Accessory	D	Cell cycle control, cell division, chromosome partitioning	10	0.344709
Accessory	Y	Nuclear structure	0	0
Accessory	V	Defense mechanisms	45	1.55119
Accessory	T	Signal transduction mechanisms	155	5.34299
Accessory	M	Cell wall/membrane/envelope biogenesis	127	4.3778
Accessory	N	Cell motility	56	1.93037
Accessory	Z	Cytoskeleton	0	0
Accessory	W	Extracellular structures	0	0
Accessory	U	Intracellular trafficking, secretion, and vesicular transport	14	0.482592
Accessory	O	Posttranslational modification, protein turnover, chaperones	71	2.44743
Accessory	C	Energy production and conversion	94	3.24026
Accessory	G	Carbohydrate transport and metabolism	143	4.92933
Accessory	E	Amino acid transport and metabolism	137	4.72251
Accessory	F	Nucleotide transport and metabolism	21	0.723888
Accessory	H	Coenzyme transport and metabolism	39	1.34436
Accessory	I	Lipid transport and metabolism	77	2.65426
Accessory	P	Inorganic ion transport and metabolism	172	5.92899
Accessory	Q	Secondary metabolites biosynthesis, transport and catabolism	35	1.20648
Accessory	R	General function prediction only	221	7.61806
Accessory	S	Function unknown	216	7.44571
Accessory	X	No Functional Class Found	986	33.9883
Partition	COG Functional Category	Description	N. of genes	%
Core	J	Translation, ribosomal structure and biogenesis	140	8.91152
Core	A	RNA processing and modification	1	0.0636537
Core	K	Transcription	76	4.83768
Core	L	Replication, recombination and repair	96	6.11076
Core	B	Chromatin structure and dynamics	2	0.127307
Core	D	Cell cycle control, cell division, chromosome partitioning	26	1.655
Core	Y	Nuclear structure	0	0
Core	V	Defense mechanisms	21	1.33673
Core	T	Signal transduction mechanisms	72	4.58307
Core	M	Cell wall/membrane/envelope biogenesis	86	5.47422
Core	N	Cell motility	61	3.88288
Core	Z	Cytoskeleton	0	0
Core	W	Extracellular structures	0	0
Core	U	Intracellular trafficking, secretion, and vesicular transport	29	1.84596
Core	O	Posttranslational modification, protein turnover, chaperones	91	5.79249
Core	C	Energy production and conversion	96	6.11076
Core	G	Carbohydrate transport and metabolism	43	2.73711
Core	E	Amino acid transport and metabolism	128	8.14768
Core	F	Nucleotide transport and metabolism	41	2.6098
Core	H	Coenzyme transport and metabolism	77	4.90134
Core	I	Lipid transport and metabolism	59	3.75557
Core	P	Inorganic ion transport and metabolism	61	3.88288
Core	Q	Secondary metabolites biosynthesis, transport and catabolism	15	0.954806
Core	R	General function prediction only	137	8.72056
Core	S	Function unknown	116	7.38383
Core	X	No Functional Class Found	97	6.17441
Partition	COG Functional Category	Description	N. of genes	%
Unique	J	Translation, ribosomal structure and biogenesis	305	0.895899
Unique	A	RNA processing and modification	1	0.00293738
Unique	K	Transcription	1439	4.22688
Unique	L	Replication, recombination and repair	2157	6.33592
Unique	B	Chromatin structure and dynamics	8	0.023499
Unique	D	Cell cycle control, cell division, chromosome partitioning	56	0.164493
Unique	Y	Nuclear structure	0	0
Unique	V	Defense mechanisms	516	1.51569
Unique	T	Signal transduction mechanisms	1452	4.26507
Unique	M	Cell wall/membrane/envelope biogenesis	1245	3.65703
Unique	N	Cell motility	440	1.29245
Unique	Z	Cytoskeleton	0	0
Unique	W	Extracellular structures	0	0
Unique	U	Intracellular trafficking, secretion, and vesicular transport	141	0.41417
Unique	O	Posttranslational modification, protein turnover, chaperones	486	1.42756
Unique	C	Energy production and conversion	604	1.77417
Unique	G	Carbohydrate transport and metabolism	855	2.51146
Unique	E	Amino acid transport and metabolism	1177	3.45729
Unique	F	Nucleotide transport and metabolism	291	0.854776
Unique	H	Coenzyme transport and metabolism	358	1.05158
Unique	I	Lipid transport and metabolism	461	1.35413
Unique	P	Inorganic ion transport and metabolism	930	2.73176
Unique	Q	Secondary metabolites biosynthesis, transport and catabolism	537	1.57737
Unique	R	General function prediction only	1830	5.3754
Unique	S	Function unknown	1417	4.16226
Unique	X	No Functional Class Found	17338	50.9282
Pigmented group
Partition	COG Functional Category	Description	N. of genes	%
Accessory	J	Translation, ribosomal structure and biogenesis	43	1.10087
Accessory	A	RNA processing and modification	0	0
Accessory	K	Transcription	267	6.83564
Accessory	L	Replication, recombination and repair	92	2.35535
Accessory	B	Chromatin structure and dynamics	1	0.0256016
Accessory	D	Cell cycle control, cell division, chromosome partitioning	7	0.179211
Accessory	Y	Nuclear structure	0	0
Accessory	V	Defense mechanisms	86	2.20174
Accessory	T	Signal transduction mechanisms	244	6.2468
Accessory	M	Cell wall/membrane/envelope biogenesis	204	5.22273
Accessory	N	Cell motility	76	1.94572
Accessory	Z	Cytoskeleton	0	0
Accessory	W	Extracellular structures	0	0
Accessory	U	Intracellular trafficking, secretion, and vesicular transport	20	0.512033
Accessory	O	Posttranslational modification, protein turnover, chaperones	78	1.99693
Accessory	C	Energy production and conversion	74	1.89452
Accessory	G	Carbohydrate transport and metabolism	116	2.96979
Accessory	E	Amino acid transport and metabolism	178	4.55709
Accessory	F	Nucleotide transport and metabolism	22	0.563236
Accessory	H	Coenzyme transport and metabolism	39	0.998464
Accessory	I	Lipid transport and metabolism	69	1.76651
Accessory	P	Inorganic ion transport and metabolism	157	4.01946
Accessory	Q	Secondary metabolites biosynthesis, transport and catabolism	107	2.73938
Accessory	R	General function prediction only	300	7.68049
Accessory	S	Function unknown	266	6.81004
Accessory	X	No Functional Class Found	1460	37.3784
Partition	COG Functional Category	Description	N. of genes	%
Core	J	Translation, ribosomal structure and biogenesis	152	7.44368
Core	A	RNA processing and modification	1	0.0489716
Core	K	Transcription	97	4.75024
Core	L	Replication, recombination and repair	109	5.3379
Core	B	Chromatin structure and dynamics	2	0.0979432
Core	D	Cell cycle control, cell division, chromosome partitioning	28	1.3712
Core	Y	Nuclear structure	0	0
Core	V	Defense mechanisms	28	1.3712
Core	T	Signal transduction mechanisms	109	5.3379
Core	M	Cell wall/membrane/envelope biogenesis	106	5.19099
Core	N	Cell motility	83	4.06464
Core	Z	Cytoskeleton	0	0
Core	W	Extracellular structures	0	0
Core	U	Intracellular trafficking, secretion, and vesicular transport	33	1.61606
Core	O	Posttranslational modification, protein turnover, chaperones	105	5.14202
Core	C	Energy production and conversion	115	5.63173
Core	G	Carbohydrate transport and metabolism	60	2.9383
Core	E	Amino acid transport and metabolism	168	8.22723
Core	F	Nucleotide transport and metabolism	50	2.44858
Core	H	Coenzyme transport and metabolism	92	4.50539
Core	I	Lipid transport and metabolism	66	3.23213
Core	P	Inorganic ion transport and metabolism	78	3.81978
Core	Q	Secondary metabolites biosynthesis, transport and catabolism	21	1.0284
Core	R	General function prediction only	173	8.47209
Core	S	Function unknown	152	7.44368
Core	X	No Functional Class Found	214	10.4799
Partition	COG Functional Category	Description	N. of genes	%
Unique	J	Translation, ribosomal structure and biogenesis	50	0.788644
Unique	A	RNA processing and modification	1	0.0157729
Unique	K	Transcription	208	3.28076
Unique	L	Replication, recombination and repair	211	3.32808
Unique	B	Chromatin structure and dynamics	1	0.0157729
Unique	D	Cell cycle control, cell division, chromosome partitioning	11	0.173502
Unique	Y	Nuclear structure	0	0
Unique	V	Defense mechanisms	95	1.49842
Unique	T	Signal transduction mechanisms	203	3.20189
Unique	M	Cell wall/membrane/envelope biogenesis	156	2.46057
Unique	N	Cell motility	85	1.34069
Unique	Z	Cytoskeleton	0	0
Unique	W	Extracellular structures	0	0
Unique	U	Intracellular trafficking, secretion, and vesicular transport	27	0.425868
Unique	O	Posttranslational modification, protein turnover, chaperones	74	1.16719
Unique	C	Energy production and conversion	65	1.02524
Unique	G	Carbohydrate transport and metabolism	92	1.4511
Unique	E	Amino acid transport and metabolism	164	2.58675
Unique	F	Nucleotide transport and metabolism	27	0.425868
Unique	H	Coenzyme transport and metabolism	87	1.37224
Unique	I	Lipid transport and metabolism	65	1.02524
Unique	P	Inorganic ion transport and metabolism	138	2.17666
Unique	Q	Secondary metabolites biosynthesis, transport and catabolism	163	2.57098
Unique	R	General function prediction only	276	4.35331
Unique	S	Function unknown	225	3.5489
Unique	X	No Functional Class Found	3916	61.7666
P.h.-group
Partition	COG Functional Category	Description	N. of genes	%
Accessory	J	Translation ribosomal structure and biogenesis	63	0.988856
Accessory	A	RNA processing and modification	0	0
Accessory	K	Transcription	295	4.63036
Accessory	L	Replication recombination and repair	278	4.36352
Accessory	B	Chromatin structure and dynamics	3	0.0470884
Accessory	D	Cell cycle control cell division chromosome partitioning	15	0.235442
Accessory	Y	Nuclear structure	0	0
Accessory	V	Defense mechanisms	104	1.6324
Accessory	T	Signal transduction mechanisms	273	4.28504
Accessory	M	Cell wall/membrane/envelope biogenesis	250	3.92403
Accessory	N	Cell motility	113	1.77366
Accessory	Z	Cytoskeleton	0	0
Accessory	W	Extracellular structures	0	0
Accessory	U	Intracellular trafficking secretion and vesicular transport	32	0.502276
Accessory	O	Posttranslational modification protein turnover chaperones	107	1.67949
Accessory	C	Energy production and conversion	166	2.60556
Accessory	G	Carbohydrate transport and metabolism	228	3.57872
Accessory	E	Amino acid transport and metabolism	228	3.57872
Accessory	F	Nucleotide transport and metabolism	51	0.800502
Accessory	H	Coenzyme transport and metabolism	75	1.17721
Accessory	I	Lipid transport and metabolism	130	2.0405
Accessory	P	Inorganic ion transport and metabolism	258	4.0496
Accessory	Q	Secondary metabolites biosynthesis transport and catabolism	57	0.894679
Accessory	R	General function prediction only	375	5.88605
Accessory	S	Function unknown	301	4.72453
Accessory	X	No Functional Class Found	2969	46.6018
Partition	COG Functional Category	Description	N. of genes	%
Core	J	Translation, ribosomal structure and biogenesis	149	6.60754
Core	A	RNA processing and modification	1	0.0443459
Core	K	Transcription	105	4.65632
Core	L	Replication, recombination and repair	111	4.92239
Core	B	Chromatin structure and dynamics	2	0.0886918
Core	D	Cell cycle control, cell division, chromosome partitioning	28	1.24169
Core	Y	Nuclear structure	0	0
Core	V	Defense mechanisms	28	1.24169
Core	T	Signal transduction mechanisms	102	4.52328
Core	M	Cell wall/membrane/envelope biogenesis	121	5.36585
Core	N	Cell motility	72	3.1929
Core	Z	Cytoskeleton	0	0
Core	W	Extracellular structures	0	0
Core	U	Intracellular trafficking, secretion, and vesicular transport	35	1.55211
Core	O	Posttranslational modification, protein turnover, chaperones	113	5.01109
Core	C	Energy production and conversion	126	5.58758
Core	G	Carbohydrate transport and metabolism	59	2.61641
Core	E	Amino acid transport and metabolism	177	7.84922
Core	F	Nucleotide transport and metabolism	47	2.08426
Core	H	Coenzyme transport and metabolism	89	3.94678
Core	I	Lipid transport and metabolism	67	2.97118
Core	P	Inorganic ion transport and metabolism	93	4.12417
Core	Q	Secondary metabolites biosynthesis, transport and catabolism	28	1.24169
Core	R	General function prediction only	206	9.13525
Core	S	Function unknown	187	8.29268
Core	X	No Functional Class Found	309	13.7029
Partition	COG Functional Category	Description	N. of genes	%
Unique	J	Translation, ribosomal structure and biogenesis	80	0.922616
Unique	A	RNA processing and modification	0	0
Unique	K	Transcription	202	2.3296
Unique	L	Replication, recombination and repair	1278	14.7388
Unique	B	Chromatin structure and dynamics	1	0.0115327
Unique	D	Cell cycle control, cell division, chromosome partitioning	20	0.230654
Unique	Y	Nuclear structure	0	0
Unique	V	Defense mechanisms	85	0.980279
Unique	T	Signal transduction mechanisms	192	2.21428
Unique	M	Cell wall/membrane/envelope biogenesis	203	2.34114
Unique	N	Cell motility	63	0.72656
Unique	Z	Cytoskeleton	0	0
Unique	W	Extracellular structures	0	0
Unique	U	Intracellular trafficking, secretion, and vesicular transport	23	0.265252
Unique	O	Posttranslational modification, protein turnover, chaperones	91	1.04948
Unique	C	Energy production and conversion	122	1.40699
Unique	G	Carbohydrate transport and metabolism	167	1.92596
Unique	E	Amino acid transport and metabolism	181	2.08742
Unique	F	Nucleotide transport and metabolism	78	0.89955
Unique	H	Coenzyme transport and metabolism	92	1.06101
Unique	I	Lipid transport and metabolism	82	0.945681
Unique	P	Inorganic ion transport and metabolism	207	2.38727
Unique	Q	Secondary metabolites biosynthesis, transport and catabolism	51	0.588167
Unique	R	General function prediction only	250	2.88317
Unique	S	Function unknown	197	2.27194
Unique	X	No Functional Class Found	5006	57.7327
